# Supplementary material for: Rapid Screening of Lipase Inhibitors in Scutellaria baicalensis by Using Porcine Pancreatic Lipase Immobilized on Magnetic Core–Shell Metal–Organic Frameworks
Source: Molecules. 2022 May 27;27(11):3475. doi: 10.3390/molecules27113475 (PMC9182405; doi:10.3390/molecules27113475)
Supplement: Supplementary file 1 [file molecules-27-03475-s001.zip]

Archive with 1 entries (1 files):
- molecules-1729719-supplementary.pdf
